# Supplementary material for: Structural and Functional Classification of G-Quadruplex Families within the Human Genome
Source: Genes (Basel). 2023 Mar 4;14(3):645. doi: 10.3390/genes14030645 (PMC10048163; doi:10.3390/genes14030645)
Supplement: Supplementary file 1 [file genes-14-00645-s001.zip]

Archive with 2 entries (2 files):
- Figures_Supplemental.pdf
- Tables_Supplemental.pdf
